# Supplementary material for: The Influence of Ionic Liquids Adsorption on the Electronic and Optical Properties of Phosphorene and Arsenene with Different Phases: A Computational Study
Source: Molecules. 2022 Apr 13;27(8):2518. doi: 10.3390/molecules27082518 (PMC9027769; doi:10.3390/molecules27082518)
Supplement: Supplementary file 1 [file molecules-27-02518-s001.zip]

Archive with 1 entries (1 files):
- molecules-1670131-supplementary.pdf
